# Supplementary material for: A Review of the Occurrence of Metals and Xenobiotics in European Hedgehogs (Erinaceus europaeus)
Source: Animals (Basel). 2024 Jan 11;14(2):232. doi: 10.3390/ani14020232 (PMC10812797; doi:10.3390/ani14020232)
Supplement: Supplementary file 1 [file animals-14-00232-s001.zip]

Archive with 1 entries (1 files):
- animals-2762891-supplementary.pdf
